# Supplementary material for: Towards predicting the geographical origin of ancient samples with metagenomic data
Source: Sci Rep. 2024 Sep 18;14:21794. doi: 10.1038/s41598-023-40246-x (PMC11411106; doi:10.1038/s41598-023-40246-x)
Supplement: Supplementary file 2 — Supplementary Information 2. [file 41598_2023_40246_MOESM2_ESM.xlsx]

## Sheet: Brazil-Polynesia_metadata
sample	location	museum	extraction_protocol	sample_type	study	study_doi	type
MN00010	Brazil	Rio_de_Janeiro	Allentoft2015	Tooth	CruzDávalos2022	10.1101/2022.01.27.477466	reference
MN00013	Brazil	Rio_de_Janeiro	Allentoft2015	Tooth	CruzDávalos2022	10.1101/2022.01.27.477466	reference
MN00016	Brazil	Rio_de_Janeiro	Allentoft2015	Tooth	CruzDávalos2022	10.1101/2022.01.27.477466	reference
MN00019	Brazil	Rio_de_Janeiro	Allentoft2015	Bone	CruzDávalos2022	10.1101/2022.01.27.477466	reference
MN00021	Brazil	Rio_de_Janeiro	Allentoft2015	Tooth	CruzDávalos2022	10.1101/2022.01.27.477466	reference
MN00022	Brazil	Rio_de_Janeiro	Allentoft2015	Tooth	CruzDávalos2022	10.1101/2022.01.27.477466	reference
MN00023	Brazil	Rio_de_Janeiro	Allentoft2015	Tooth	CruzDávalos2022	10.1101/2022.01.27.477466	reference
MN0003	Brazil	Rio_de_Janeiro	Allentoft2015	Tooth	CruzDávalos2022	10.1101/2022.01.27.477466	reference
MN00039	Brazil	Rio_de_Janeiro	Allentoft2015	Tooth	CruzDávalos2022	10.1101/2022.01.27.477466	reference
MN00045	Brazil	Rio_de_Janeiro	Allentoft2015	Tooth	CruzDávalos2022	10.1101/2022.01.27.477466	reference
MN00056	Brazil	Rio_de_Janeiro	Allentoft2015	Tooth	CruzDávalos2022	10.1101/2022.01.27.477466	reference
MN00064	Brazil	Rio_de_Janeiro	Allentoft2015	Tooth	CruzDávalos2022	10.1101/2022.01.27.477466	reference
MN00066	Brazil	Rio_de_Janeiro	Allentoft2015	Tooth	CruzDávalos2022	10.1101/2022.01.27.477466	reference
MN00067	Brazil	Rio_de_Janeiro	Allentoft2015	Tooth	CruzDávalos2022	10.1101/2022.01.27.477466	reference
MN00068	Brazil	Rio_de_Janeiro	Allentoft2015	Tooth	CruzDávalos2022	10.1101/2022.01.27.477466	reference
MN00069	Brazil	Rio_de_Janeiro	Allentoft2015	Tooth	CruzDávalos2022	10.1101/2022.01.27.477466	reference
MN0008	Brazil	Rio_de_Janeiro	Allentoft2015	Bone	CruzDávalos2022	10.1101/2022.01.27.477466	reference
MN0009	Brazil	Rio_de_Janeiro	Allentoft2015	Tooth	CruzDávalos2022	10.1101/2022.01.27.477466	reference
MN00118	Brazil	Rio_de_Janeiro	Allentoft2015	Tooth	CruzDávalos2022	10.1101/2022.01.27.477466	reference
MN00119	Brazil	Rio_de_Janeiro	Allentoft2015	Tooth	CruzDávalos2022	10.1101/2022.01.27.477466	reference
MN00316	Brazil	Rio_de_Janeiro	Allentoft2015	Tooth	CruzDávalos2022	10.1101/2022.01.27.477466	reference
MN00346	Brazil	Rio_de_Janeiro	Allentoft2015	Tooth	CruzDávalos2022	10.1101/2022.01.27.477466	reference
MN01701	Brazil	Rio_de_Janeiro	Allentoft2015	Tooth	CruzDávalos2022	10.1101/2022.01.27.477466	reference
MN1943	Brazil	Rio_de_Janeiro	Allentoft2015	Tooth	CruzDávalos2022	10.1101/2022.01.27.477466	reference
RN01	Polynesia	Musée_Homme_Paris	Allentoft2015	Tooth	upcoming	upcoming	reference
RN02	Polynesia	Musée_Homme_Paris	Allentoft2015	Tooth	upcoming	upcoming	reference
RN03	Polynesia	Musée_Homme_Paris	Allentoft2015	Tooth	upcoming	upcoming	reference
RN04	Polynesia	Musée_Homme_Paris	Allentoft2015	Tooth	upcoming	upcoming	reference
RN05	Polynesia	Musée_Homme_Paris	Damgaard2015	Bone	upcoming	upcoming	reference
RN06	Polynesia	Musée_Homme_Paris	Damgaard2015	Bone	upcoming	upcoming	reference
RN07	Polynesia	Musée_Homme_Paris	Damgaard2015	Bone	upcoming	upcoming	reference
RN08	Polynesia	Musée_Homme_Paris	Damgaard2015	Bone	upcoming	upcoming	reference
RN09	Polynesia	Musée_Homme_Paris	Damgaard2015	Bone	upcoming	upcoming	reference
RN10	Polynesia	Musée_Homme_Paris	Damgaard2015	Bone	upcoming	upcoming	reference
RN11	Polynesia	Musée_Homme_Paris	Damgaard2015	Bone	upcoming	upcoming	reference
RN12	Polynesia	Musée_Homme_Paris	Damgaard2015	Bone	upcoming	upcoming	reference
RN13	Polynesia	Musée_Homme_Paris	Damgaard2015	Bone	upcoming	upcoming	reference
RN14	Polynesia	Musée_Homme_Paris	Damgaard2015	Bone	upcoming	upcoming	reference
RN15	Polynesia	Musée_Homme_Paris	Damgaard2015	Bone	upcoming	upcoming	reference
Bot15_B3a	Brazil	Rio_de_Janeiro	Other	Tooth	Malaspinas2014	10.1016/j.cub.2014.09.078	target
Bot15_B3b	Brazil	Rio_de_Janeiro	Other	Tooth	Malaspinas2014	10.1016/j.cub.2014.09.078	target
Bot17	Brazil	Rio_de_Janeiro	Other	Tooth	Malaspinas2014	10.1016/j.cub.2014.09.078	target
MA572	Patagonia	Musée_Homme_Paris	Orlando2013	Bone	Raghavan2015	10.1126/science.aab3884	target
MA575	Patagonia	Musée_Homme_Paris	Orlando2013	Bone	Raghavan2015	10.1126/science.aab3884	target
MA577	Patagonia	Musée_Homme_Paris	Orlando2013	Bone	Raghavan2015	10.1126/science.aab3884	target
# metadata for the samples included in the Brazil-Polynesia dataset plus the target samples
