# Supplementary material for: Towards predicting the geographical origin of ancient samples with metagenomic data
Source: Sci Rep. 2024 Sep 18;14:21794. doi: 10.1038/s41598-023-40246-x (PMC11411106; doi:10.1038/s41598-023-40246-x)
Supplement: Supplementary file 3 — Supplementary Information 3. [file 41598_2023_40246_MOESM3_ESM.xlsx]

## Sheet: Denmark-England_metadata
sample	location	sample_type	substrate	study	study_doi	ENA_label	ENA_accesss
H1T	Denmark	Tooth	Tooth	Hansen2017	10.1371/journal.pone.0170940	M1T	ERR1777524
H1P	Denmark	Bone	Petrous	Hansen2017	10.1371/journal.pone.0170940	M1P	ERR1777522
H1S	Denmark	Bone	Parietal	Hansen2017	10.1371/journal.pone.0170940	M1S	ERR1777523
H2T	Denmark	Tooth	Tooth	Hansen2017	10.1371/journal.pone.0170940	M2T	ERR1777527
H2P	Denmark	Bone	Petrous	Hansen2017	10.1371/journal.pone.0170940	M2P	ERR1777525
H2S	Denmark	Bone	Parietal	Hansen2017	10.1371/journal.pone.0170940	M2S	ERR1777526
H3T	Denmark	Tooth	Tooth	Hansen2017	10.1371/journal.pone.0170940	M3T	ERR1777530
H3P	Denmark	Bone	Petrous	Hansen2017	10.1371/journal.pone.0170940	M3P	ERR1777528
H3S	Denmark	Bone	Parietal	Hansen2017	10.1371/journal.pone.0170940	M3S	ERR1777529
H4T	Denmark	Tooth	Tooth	Hansen2017	10.1371/journal.pone.0170940	M4T	ERR1777533
H4P	Denmark	Bone	Petrous	Hansen2017	10.1371/journal.pone.0170940	M4P	ERR1777531
H4S	Denmark	Bone	Parietal	Hansen2017	10.1371/journal.pone.0170940	M4S	ERR1777532
H5T	Denmark	Tooth	Tooth	Hansen2017	10.1371/journal.pone.0170940	M5T	ERR1777536
H5P	Denmark	Bone	Petrous	Hansen2017	10.1371/journal.pone.0170940	M5P	ERR1777534
H5S	Denmark	Bone	Parietal	Hansen2017	10.1371/journal.pone.0170940	M5S	ERR1777535
H6T	Denmark	Tooth	Tooth	Hansen2017	10.1371/journal.pone.0170940	M6T	ERR1777539
H6P	Denmark	Bone	Petrous	Hansen2017	10.1371/journal.pone.0170940	M6P	ERR1777537
H6S	Denmark	Bone	Parietal	Hansen2017	10.1371/journal.pone.0170940	M6S	ERR1777538
H7T	Denmark	Tooth	Tooth	Hansen2017	10.1371/journal.pone.0170940	M7T	ERR1777542
H7P	Denmark	Bone	Petrous	Hansen2017	10.1371/journal.pone.0170940	M7P	ERR1777540
H7S	Denmark	Bone	Parietal	Hansen2017	10.1371/journal.pone.0170940	M7S	ERR1777541
H8T	Denmark	Tooth	Tooth	Hansen2017	10.1371/journal.pone.0170940	M8T	ERR1777545
H8P	Denmark	Bone	Petrous	Hansen2017	10.1371/journal.pone.0170940	M8P	ERR1777543
H8S	Denmark	Bone	Parietal	Hansen2017	10.1371/journal.pone.0170940	M8S	ERR1777544
H9T	Denmark	Tooth	Tooth	Hansen2017	10.1371/journal.pone.0170940	M9T	ERR1777547
H9P	Denmark	Bone	Petrous	Hansen2017	10.1371/journal.pone.0170940	M9P	ERR1777546
H10T	Denmark	Tooth	Tooth	Hansen2017	10.1371/journal.pone.0170940	M10T	ERR1777521
H10P	Denmark	Bone	Petrous	Hansen2017	10.1371/journal.pone.0170940	M10P	ERR1777519
H10S	Denmark	Bone	Parietal	Hansen2017	10.1371/journal.pone.0170940	M10S	ERR1777520
V1T	England	Tooth	Tooth	Hansen2017	10.1371/journal.pone.0170940	V1T	ERR1777553
V1P	England	Bone	Petrous	Hansen2017	10.1371/journal.pone.0170940	V1P	ERR1777552
V2T	England	Tooth	Tooth	Hansen2017	10.1371/journal.pone.0170940	V2T	ERR1777555
V2P	England	Bone	Petrous	Hansen2017	10.1371/journal.pone.0170940	V2P	ERR1777554
V3T	England	Tooth	Tooth	Hansen2017	10.1371/journal.pone.0170940	V3T	ERR1777557
V3P	England	Bone	Petrous	Hansen2017	10.1371/journal.pone.0170940	V3P	ERR1777556
V4T	England	Tooth	Tooth	Hansen2017	10.1371/journal.pone.0170940	V4T	ERR1777559
V4P	England	Bone	Petrous	Hansen2017	10.1371/journal.pone.0170940	V4P	ERR1777558
V5T	England	Tooth	Tooth	Hansen2017	10.1371/journal.pone.0170940	V5T	ERR1777561
V5P	England	Bone	Petrous	Hansen2017	10.1371/journal.pone.0170940	V5P	ERR1777560
V6T	England	Tooth	Tooth	Hansen2017	10.1371/journal.pone.0170940	V6T	ERR1777563
V6P	England	Bone	Petrous	Hansen2017	10.1371/journal.pone.0170940	V6P	ERR1777562
V7T	England	Tooth	Tooth	Hansen2017	10.1371/journal.pone.0170940	V7T	ERR1777565
V7P	England	Bone	Petrous	Hansen2017	10.1371/journal.pone.0170940	V7P	ERR1777564
V8T	England	Tooth	Tooth	Hansen2017	10.1371/journal.pone.0170940	V8T	ERR1777567
V8P	England	Bone	Petrous	Hansen2017	10.1371/journal.pone.0170940	V8P	ERR1777566
V9T	England	Tooth	Tooth	Hansen2017	10.1371/journal.pone.0170940	V9T	ERR1777569
V9P	England	Bone	Petrous	Hansen2017	10.1371/journal.pone.0170940	V9P	ERR1777568
V10T	England	Tooth	Tooth	Hansen2017	10.1371/journal.pone.0170940	V10T	ERR1777549
V10P	England	Bone	Petrous	Hansen2017	10.1371/journal.pone.0170940	V10P	ERR1777548
V11T	England	Tooth	Tooth	Hansen2017	10.1371/journal.pone.0170940	V11T	ERR1777551
V11P	England	Bone	Petrous	Hansen2017	10.1371/journal.pone.0170940	V11P	ERR1777550
# metadata for the samples included in the Denmark-England dataset
