# Supplementary material for: Towards predicting the geographical origin of ancient samples with metagenomic data
Source: Sci Rep. 2024 Sep 18;14:21794. doi: 10.1038/s41598-023-40246-x (PMC11411106; doi:10.1038/s41598-023-40246-x)
Supplement: Supplementary file 4 — Supplementary Information 4. [file 41598_2023_40246_MOESM4_ESM.xlsx]

## Sheet: Compositional_analysis_metadata
Sample_name	Source	Dataset	Accession	Seq_Platform	paired_or _single	Specifications
bone_01	bone	Willman2018	SRR5581849	Illumina HiSeq 2500	paired	NA
bone_02	bone	Willman2018	SRR5581852	Illumina HiSeq 2500	paired	NA
bone_03	bone	Willman2018	SRR5581857	Illumina HiSeq 2500	paired	NA
bone_04	bone	Campana2014	SRR866660	Illumina HiSeq 2500	paired	NA
bone_05	bone	Campana2014	SRR866662	Illumina HiSeq 2500	paired	NA
oral_01	oral	Shaiber2020	SRR11562254	NextSeq 500	paired	plaque
oral_02	oral	Shaiber2020	SRR11562255	NextSeq 500	paired	plaque
oral_03	oral	Shaiber2020	SRR11562279	NextSeq 500	paired	plaque
oral_04	oral	Shaiber2020	SRR11562268	NextSeq 500	paired	tongue_swab
oral_05	oral	Shaiber2020	SRR11562258	NextSeq 500	paired	tongue_swab
oral_06	oral	Shaiber2020	SRR11562259	NextSeq 500	paired	tongue_swab
oral_07	oral	HMP2012	SRR061192	Illumina Genome Analyzer II	paired	plaque
oral_08	oral	HMP2012	SRR061320	Illumina Genome Analyzer II	paired	plaque
oral_09	oral	HMP2012	SRR061365	Illumina Genome Analyzer II	paired	plaque
oral_10	oral	HMP2012	SRR061562	Illumina Genome Analyzer II	paired	plaque
oral_11	oral	HMP2012	SRR062083	Illumina Genome Analyzer II	paired	plaque
gut_01	gut	ObregonTito2015	SRR1761698	Illumina HiSeq 2500	paired	feces
gut_02	gut	ObregonTito2015	SRR1761705	Illumina HiSeq 2500	paired	feces
gut_03	gut	ObregonTito2015	SRR1761710	Illumina HiSeq 2500	paired	feces
gut_04	gut	ObregonTito2015	SRR1761718	Illumina HiSeq 2500	paired	feces
gut_05	gut	ObregonTito2015	SRR1761721	Illumina HiSeq 2500	paired	feces
skin_01	skin	Oh2016	SRR1631060	Illumina HiSeq 2000	paired	palm-swab
skin_02	skin	Oh2016	SRR1631061	Illumina HiSeq 2000	paired	palm-swab
skin_03	skin	Oh2016	SRR1631063	Illumina HiSeq 2000	paired	palm-swab
skin_04	skin	Oh2016	SRR1631064	Illumina HiSeq 2000	paired	palm-swab
skin_05	skin	Oh2016	SRR1633008	Illumina HiSeq 2000	paired	palm-swab
Soil_01	soil	Ma2018	SRR8500449	Illumina HiSeq 2500	paired	NA
Soil_02	soil	Ma2018	SRR8500450	Illumina HiSeq 2500	paired	NA
Soil_03	soil	Ma2018	SRR8500454	Illumina HiSeq 2500	paired	NA
Soil_04	soil	Ma2018	SRR8500455	Illumina HiSeq 2500	paired	NA
Soil_05	soil	Guan2013	SRR1026855	Illumina HiSeq 2000	paired	Tibetan_Plateau_grassland_lower_layer
Soil_06	soil	Guan2013	SRR1026854	Illumina HiSeq 2000	paired	Tibetan_Plateau_grassland_upper_layer
Soil_07	soil	Guan2013	SRR1026853	Illumina HiSeq 2000	paired	Tibetan_Plateau_grassland_lower_layer
Soil_08	soil	Guan2013	SRR1026852	Illumina HiSeq 2000	paired	Tibetan_Plateau_grassland_upper_layer
Soil_09	soil	NA	SRR3977090	Illumina HiSeq 2000	paired	El_Dorado_National_Forest_California_USA
Soil_10	soil	NA	SRR4030082	Illumina HiSeq 2000	paired	El_Dorado_National_Forest_California_USA
# Additional information (metadata) on the samples used for the compositional analysis.
