# Supplementary material for: Towards predicting the geographical origin of ancient samples with metagenomic data
Source: Sci Rep. 2024 Sep 18;14:21794. doi: 10.1038/s41598-023-40246-x (PMC11411106; doi:10.1038/s41598-023-40246-x)
Supplement: Supplementary file 5 — Supplementary Information 5. [file 41598_2023_40246_MOESM5_ESM.xlsx]

## Sheet: sourcetracker2_input
#SampleID	SourceSink	Env
bone_01_kreport	source	bone
bone_02_kreport	source	bone
bone_03_kreport	source	bone
bone_04_kreport	source	bone
bone_05_kreport	source	bone
oral_01_kreport	source	oral
oral_02_kreport	source	oral
oral_03_kreport	source	oral
oral_04_kreport	source	oral
oral_05_kreport	source	oral
oral_06_kreport	source	oral
oral_07_kreport	source	oral
oral_08_kreport	source	oral
oral_09_kreport	source	oral
oral_10_kreport	source	oral
oral_11_kreport	source	oral
gut_01_kreport	source	gut
gut_02_kreport	source	gut
gut_03_kreport	source	gut
gut_04_kreport	source	gut
gut_05_kreport	source	gut
skin_01_kreport	source	skin
skin_02_kreport	source	skin
skin_03_kreport	source	skin
skin_04_kreport	source	skin
skin_05_kreport	source	skin
Soil_05_kreport	source	soil
Soil_06_kreport	source	soil
Soil_07_kreport	source	soil
Soil_08_kreport	source	soil
Soil_09_kreport	source	soil
Soil_10_kreport	source	soil
MN00010_ancient_kreport	sink	sample18
MN00013_ancient_kreport	sink	sample19
MN00016_ancient_kreport	sink	sample20
MN00019_ancient_kreport	sink	sample21
MN00021_ancient_kreport	sink	sample22
MN00022_ancient_kreport	sink	sample23
MN00023_ancient_kreport	sink	sample24
MN00039_ancient_kreport	sink	sample25
MN0003_ancient_kreport	sink	sample26
MN00045_ancient_kreport	sink	sample27
MN00056_ancient_kreport	sink	sample28
MN00064_ancient_kreport	sink	sample29
MN00066_ancient_kreport	sink	sample30
MN00067_ancient_kreport	sink	sample31
MN00068_ancient_kreport	sink	sample32
MN00069_ancient_kreport	sink	sample33
MN0008_ancient_kreport	sink	sample34
MN0009_ancient_kreport	sink	sample35
MN00118_ancient_kreport	sink	sample36
MN00119_ancient_kreport	sink	sample37
MN00316_ancient_kreport	sink	sample38
MN00346_ancient_kreport	sink	sample39
MN01701_ancient_kreport	sink	sample40
MN1943_ancient_kreport	sink	sample41
RN01_ancient_kreport	sink	sample42
RN02_ancient_kreport	sink	sample43
RN03_ancient_kreport	sink	sample44
RN04_ancient_kreport	sink	sample45
RN05_ancient_kreport	sink	sample46
RN06_ancient_kreport	sink	sample47
RN07_ancient_kreport	sink	sample48
RN08_ancient_kreport	sink	sample49
RN09_ancient_kreport	sink	sample50
RN10_ancient_kreport	sink	sample51
RN11_ancient_kreport	sink	sample52
RN12_ancient_kreport	sink	sample53
RN13_ancient_kreport	sink	sample54
RN14_ancient_kreport	sink	sample55
RN15_ancient_kreport	sink	sample56
# input file to sourcetracker2 (microbial source tracking analysis) that defines "source" and "sink" samples and the environment for the "source" samples.
