# Supplementary material for: Towards predicting the geographical origin of ancient samples with metagenomic data
Source: Sci Rep. 2024 Sep 18;14:21794. doi: 10.1038/s41598-023-40246-x (PMC11411106; doi:10.1038/s41598-023-40246-x)
Supplement: Supplementary file 8 — Supplementary Information 8. [file 41598_2023_40246_MOESM8_ESM.zip]

Archive with 10 entries (9 files):
- Supplementary_file_7/
- __MACOSX/._Supplementary_file_7
- Supplementary_file_7/config.yaml
- __MACOSX/Supplementary_file_7/._config.yaml
- Supplementary_file_7/Snakefile
- __MACOSX/Supplementary_file_7/._Snakefile
- Supplementary_file_7/Snakefile.gz
- __MACOSX/Supplementary_file_7/._Snakefile.gz
- Supplementary_file_7/config.yaml.gz
- __MACOSX/Supplementary_file_7/._config.yaml.gz
