# Supplementary material for: Towards predicting the geographical origin of ancient samples with metagenomic data
Source: Sci Rep. 2024 Sep 18;14:21794. doi: 10.1038/s41598-023-40246-x (PMC11411106; doi:10.1038/s41598-023-40246-x)
Supplement: Supplementary file 8 — Supplementary Information 8. [file 41598_2023_40246_MOESM8_ESM.zip › Supplementary_file_7/config.yaml]

# Config file for the snakemake analysis

# This file contain information regarding:
# the name of the samples you want to process,
# the path to reference databases and genomes,
# the path to specific toools used in the analysis,
# some parameters used in the analysis.

# It follows an example:

# List of sample names:
samples: ["Name1", "Name2", "Name3"]

## path to reference genomes/databases
human_ref: '/full_path/GCA_000001405.15_GRCh38.fa'
phix174_ref: '/full_path/phix174.fa'
centrifuge_viral_db: '/full_path'
centrifuge_bacteria_db: 'full_path'
centrifuge_nt_db: 'full_path'
kuniq_procaryota_db: 'full_path'
kuniq_viral_db: 'full_path'
kuniq_eucaryota_db: 'full_path'

# path to centrifuge and centrifuge parameters
centrifuge_path: '/full_path/'
# Number of hits per read
centrifuge_k: 1

# path to seqkit:
seqkit_path: '/full_path/'

# path to the folder containing the original low_qual bam files (output from mapache)
orig_folder: '/full_path/'

# taxid of interest:
# allows the
taxid: 1883
