# Supplementary material for: Towards predicting the geographical origin of ancient samples with metagenomic data
Source: Sci Rep. 2024 Sep 18;14:21794. doi: 10.1038/s41598-023-40246-x (PMC11411106; doi:10.1038/s41598-023-40246-x)
Supplement: Supplementary file 8 — Supplementary Information 8. [file 41598_2023_40246_MOESM8_ESM.zip › Supplementary_file_7/Snakefile]

# Snakefile containing the set of rules for the snakemake analysis

# conda env info:
# tools and version intalled in the conda environment:
# samtools (v. 1.9)
# bwa (v. 0.7.17)
# komplexiy (v. 0.3.6)
# seqtk (v. 1.3)
# krakenuniq (v. 0.6)

# other tools needed:
# seqkit (https://bioinf.shenwei.me/seqkit/)
# centrifuge (https://ccb.jhu.edu/software/centrifuge/)
# KrakenTools (https://github.com/jenniferlu717/KrakenTools)


## read the config file
# confif file can be used to store information regarding:
# the name of the samples you want to process,
# the path to reference databases and genomes,
# the path to specific toools used in the analysis,
# some parameters used in the analysis.
configfile: "config.yaml"

## import samples
samples = config["samples"]

## path to reference genomes/databases
human_ref = config['human_ref']
phix174 = config['phix174_ref']
centrifuge_viral_db = config.get('centrifuge_viral_db', 'db not found')
centrifuge_bacteria_db  = config.get('centrifuge_bacteria_db', 'db not found')
centrifuge_nt_db = config.get('centrifuge_nt_db', 'db not found')

# specify a taxid of interest for which you want to isolate the reads
taxid = config['taxid']

# specify the samples original folder
# As a first step of the analysis we run mapache to map to the human reference genome
# we stored the unmapped and low quality reads in the bamfile to be used as input to the following snakemake pipeline
# more about mapache: https://github.com/sneuensc/mapache

# this should be set to the folder in which mapache store the low_qual (unmapped) reads after bwa aln (bamfiles):
orig_folder = config['orig_folder']

# rule all
# this rule allows you to specify the file you want to generate as output to the pipeline
# see snkamake documentation for further info on how to use snakmake: https://snakemake.readthedocs.io/en/stable/
rule all:
    input:
        expand('results/krakenuniq/prokaryota/filtered_trimmed/1883/{sample}.1883.fq', sample = samples),
        expand('results/centrifuge/bacteria/filtered_trimmed/kreport/{sample}_ancient_kreport.txt', sample = samples)

# convert unmapped reads from bam to fatstq (samtools)
rule bam_to_fastq:
    input:
        f'{orig_folder}/{{sample}}_unmapped.bam'
    output:
        'results/bwaaln/unmapped_fastq/{sample}_unmapped.fastq'
    threads: 4
    shell:
        'samtools fastq --threads {threads} {input} > {output}'

# complexity filtering (remove low complexity reads)
rule komplexity:
    input:
        'results/bwaaln/unmapped_fastq/{sample}_unmapped.fastq'
    output:
        'results/bwaaln/komplexity_filtered_fastq/{sample}_unmapped.filtered.fastq'
    params:
        threshold = 0.7
    shell:
        'kz --filter --threshold {params.threshold} < {input} > {output}'

# perform bwa mem (against human reference)
rule bwa_mem:
    input:
        human_ref,
        'results/bwaaln/komplexity_filtered_fastq/{sample}_unmapped.filtered.fastq'
    output:
        'results/bwamem/bamfiles/{sample}.bwamem.bam'
    threads: 8
    shell:
        'bwa mem {input} -t {threads} | samtools view -b > {output}'

# get the unmapped reads in a bam file (samtools)
rule bam_unmapped_2:
    input:
        'results/bwamem/bamfiles/{sample}.bwamem.bam'
    output:
        'results/bwamem/bamfiles/{sample}.bwamem.unmapped.bam'
    threads: 4
    shell:
        'samtools view -b -f 4 --threads {threads} {input} > {output}'

# convert bam to fatstq (samtools)
rule bam_to_fastq_2:
    input:
        'results/bwamem/bamfiles/{sample}.bwamem.unmapped.bam'
    output:
        'results/bwamem/unmapped_fastq/{sample}.bwamem.unmapped.fastq'
    threads: 4
    shell:
        'samtools fastq --threads {threads} {input} > {output}'

# filter reads according to read length (30bp<lenght<80bp)
rule seqkit_seq_unmapped:
    input:
        'results/bwamem/unmapped_fastq/{sample}.bwamem.unmapped.fastq',
    output:
        'results/bwamem/unmapped_fastq/ancient_only/{sample}.unmapped.ancient.fq'
    params:
        min_len = 30,
        max_len = 80,
        seqkit = config.get('seqkit_path', 'tool not found')
    shell:
        '{params.seqkit}/seqkit seq --min-len {params.min_len} --max-len {params.max_len} {input} > {output}'

# trim 5bp from the ends of the reads (remove aDNA damage)
rule seqtk_trim_unmapped:
    input:
        'results/bwamem/unmapped_fastq/ancient_only/{sample}.unmapped.ancient.fq'
    output:
        'results/bwamem/unmapped_fastq/ancient_only/trimmed/{sample}.unmapped.ancient.trimmed.fq'
    params:
        left_trim = 4,
        right_trim = 4
    shell:
        'seqtk trimfq -b {params.left_trim} -e {params.right_trim} {input} > {output}'

# map against phix174 reference  with bwa mem
rule bwa_mem_phix174:
    input:
        phix174,
        'results/bwamem/unmapped_fastq/ancient_only/trimmed/{sample}.unmapped.ancient.trimmed.fq'
    output:
        'results/bwamem/unmapped_fastq/ancient_only/trimmed/bamfiles/{sample}.phix174.bam'
    threads: 8
    shell:
        'bwa mem {input} -t {threads} | samtools view -b > {output}'

# get the unmapped in a bam file (samtools)
rule bam_unmapped_phix174:
    input:
        'results/bwamem/unmapped_fastq/ancient_only/trimmed/bamfiles/{sample}.phix174.bam'
    output:
        'results/bwamem/unmapped_fastq/ancient_only/trimmed/bamfiles/{sample}.phix174.unmapped.bam'
    threads: 4
    shell:
        'samtools view -b -f 4 --threads {threads} {input} > {output}'

# convert bam to fatstq (samtools)
rule bam_to_fastq_phix174:
    input:
        'results/bwamem/unmapped_fastq/ancient_only/trimmed/bamfiles/{sample}.phix174.unmapped.bam'
    output:
        'results/bwamem/unmapped_fastq/ancient_only/trimmed/unmapped_fastq/{sample}.phix174.unmapped.fq'
    threads: 4
    shell:
        'samtools fastq --threads {threads} {input} > {output}'

# select the reference database for classification with centrifuge (options: bacteria, viruses or ncbi-nt)
# note: th esnakemake pipeline does not include the building of the reference databases
# see the tool guidelines on how to built one:
# centrifuge: https://ccb.jhu.edu/software/centrifuge/manual.shtml#the-centrifuge-build-indexer
# note: all databases include also Homo sapiens
def get_db(wildcards):
    if wildcards.target_db == 'bacteria':
        return config['centrifuge_bacteria_db']
    elif wildcards.target_db == 'viral':
        return config['centrifuge_viral_db']
    else:
        return config['centrifuge_nt_db']

# run classification with centrifuge on the filtered and trimmed reads:
rule centrifuge_filtered_trimmed:
    input:
        fastq_files = 'results/bwamem/unmapped_fastq/ancient_only/trimmed/unmapped_fastq/{sample}.phix174.unmapped.fq',
    output:
        out = 'results/centrifuge/{target_db}/filtered_trimmed/{sample}_ancient_centrifuge.out',
        report = 'results/centrifuge/{target_db}/filtered_trimmed/{sample}_ancient_report.tsv'
    threads: 8
    params:
        ref_db = get_db,
        k = config['centrifuge_k'],
        centrifuge = config.get('centrifuge_path', 'tool not found')
    shell:
        """
        {params.centrifuge}/centrifuge -q {input.fastq_files} -x {params.ref_db} \
            -k {params.k} -p {threads} --report-file {output.report} \
            > {output.out}
        """

# generate a kraken-style report:
rule kreport_filtered_trimmed:
    input:
        'results/centrifuge/filtered_trimmed/{target_db}/{sample}_ancient_centrifuge.out'
    output:
        'results/centrifuge/{target_db}/filtered_trimmed/kreport/{sample}_ancient_kreport.txt'
    params:
        ref_db = get_db,
        centrifuge = config.get('centrifuge_path', 'tool not found')
    shell:
        '{params.centrifuge}/centrifuge-kreport -x {params.ref_db} {input} > {output}'

# select the reference database for classification with krakenuniq: (options: procaryota or viruses)
# note: th esnakemake pipeline does not include the building of the reference databases
# see the tool guidelines on how to built one:
# krakenuniq: https://github.com/fbreitwieser/krakenuniq
# note: all databases include also Homo sapiens
def get_kuniq_db(wildcards):
    if wildcards.kuniq_db == 'prokaryota':
        return config['kuniq_procaryota_db']
    else:
        return config['kuniq_viral_db']

# run classification with krakenuniq on the filtered and trimmed reads:
rule krakenuniq_filtered_trimmed:
    input:
        fastq_files = 'results/bwamem/unmapped_fastq/ancient_only/trimmed/unmapped_fastq/{sample}.phix174.unmapped.fq',
    output:
        classification = 'results/krakenuniq/{kuniq_db}/filtered_trimmed/{sample}_ancient_krakenuniq_classification.tsv',
        report = 'results/krakenuniq/{kuniq_db}/filtered_trimmed/{sample}_ancient_report.tsv'
    threads: 10
    params:
        ref_db = get_kuniq_db,
    shell:
        """
        krakenuniq --fastq-input {input.fastq_files} -db {params.ref_db} --threads {threads} \
        --report-file {output.report} > {output.classification}
        """

# extract reads classified by krakenuniq to a specific taxid of interest: (using krakentools)
rule k_tools_extract_taxa:
    input:
        kraken_output = 'results/krakenuniq/{kuniq_db}/filtered_trimmed/{sample}_ancient_krakenuniq_classification.tsv',
        original_fastq = 'results/bwamem/unmapped_fastq/ancient_only/trimmed/unmapped_fastq/{sample}.phix174.unmapped.fq.gz',
        k_tools_report = 'results/krakenuniq/{kuniq_db}/filtered_trimmed/{sample}_ancient_report.tsv'
    output:
        k_tools_reads = 'results/krakenuniq/{kuniq_db}/filtered_trimmed/{taxid}/{sample}.{taxid}.fq'
    shell:
        """
        /users/dbozzi/work_popgen/dbozzi/tools/krakentools/KrakenTools/extract_kraken_reads.py -k {input.kraken_output} -s {input.original_fastq} -o {output.k_tools_reads} -t {taxid} --include-children -r {input.k_tools_report}
        """

### fastqc ###
# permform fastqc on the unmapped reads
rule fastqc_unmapped:
    input:
        'results/bwamem/unmapped_fastq/{sample}.bwamem.unmapped.fastq'
    output:
        html='results/bwamem/unmapped_fastq/fastqc/{sample}_fastqc.html',
        zip='results/bwamem/unmapped_fastq/fastqc/{sample}_fastqc.zip'
    threads: 4
    shell:
        'fastqc --noextract --nogroup --threads {threads} {input}'

# permform fastqc on the unmapped reads aterf fitlering fo fragment length and trimming
rule fastqc_unmapped_filtered_trimmed:
    input:
        'results/bwamem/unmapped_fastq/ancient_only/trimmed/{sample}.unmapped.ancient.trimmed.fq'
    output:
        html='results/bwamem/unmapped_fastq/ancient_only/trimmed/{sample}_fastqc.html',
        zip='results/bwamem/unmapped_fastq/ancient_only/trimmed/{sample}_fastqc.zip'
    threads: 4
    shell:
        'fastqc --noextract --nogroup --threads {threads} {input}'
